# Supplementary material for: Genome-Wide Identification and Expression Pattern Analysis of Nuclear Factor Y B/C Genes in Pinus koraiensis, and Functional Identification of LEAFY COTYLEDON 1
Source: Plants (Basel). 2025 Feb 2;14(3):438. doi: 10.3390/plants14030438 (PMC11819940; doi:10.3390/plants14030438)
Supplement: Supplementary file 1 [file plants-14-00438-s001.zip]

Archive with 1 entries (1 files):
- plants-3410987-supplementary.pdf
